# Supplementary material for: Non-tuberculous mycobacterial infections in mainland China and Taiwan: a systematic review and meta-analysis of epidemiology, species distribution, and drug resistance (2013–2024)
Source: Front Public Health. 2025 Dec 5;13:1676715. doi: 10.3389/fpubh.2025.1676715 (PMC12714956; doi:10.3389/fpubh.2025.1676715)
Supplement: Supplementary file 1 [file Table_1.xlsx]

## Sheet: Sheet1
TABLE S1 Other species distribution among the NTM isolates from mainland China
Classification	NTM species	No. of study	Prevalence of NTM(95% CI)	n/N	Heterogenity, I²	Heterogenity P value
SGM	M.chimaera	2	0.552[0.304,0.799]	19/15011	0.74	0
	M.paraintracellulare	2	0.061[-0.002,0.124]	17/5905	1	0
	M.intermedium	2	0.018[0.001,0.035]	6/23851	1	0
	M.paraense	2	0.063[-0.008,0.133]	3/41144	0.92	0
	M.paraseoulense	2	0.006[-0.002,0.013]	3/4776	1	0
	M.sherrisii	2	0.044[-0.009,0.098]	3/5905	1	0
	M.kumamotonensis	2	0.019[-0.009,0.047]	2/9467	1	0
	M. shigaense	2	0.005[-0.002,0.013]	2/35124	1	0
	M. virginiense	2	0.041[-0.017,0.099]	2/14864	0.99	0
	M.stomatepiae	2	0.019[-0.011,0.048]	2/8334	1	0
	M.nebraskense	2	0.006[-0.004,0.017]	2/20886	1	0
	MKC	1	4.051[3.761,4.357]	693/17106	-	-
	M.avium-intracellulare	1	1.395[0.671,2.550]	10/11986	-	-
	M.yongonense	1	0.198[0.073,0.431]	6/3025	-	-
	M.ulcerans	1	0.069[0.008,0.248]	2/2915	-	-
	M.nonchromogenicum	1	0.211[0.026,0.758]	2/950	-	-
	M.novum	1	0.069[0.008,0.251]	2/2880	-	-
	M. angelicum	1	0.017[0.002,0.060]	2/11986	-	-
	M.saskatchewanense	1	0.031[0.004,0.114]	2/6362	-	-
	M.algericus	1	0.069[0.008,0.251]	2/11986	-	-
	M.palustre	1	0.066[0.008,0.239]	2/3025	-	-
	M.paraterrae	1	0.952[0.024,5.192]	1/105	-	-
	M.vaccae	1	0.032[0.001,0.179]	1/3105	-	-
	M.bouchedurhonense	1	0.033[0.001,0.184]	1/3025	-	-
	M.genavense	1	0.016[0.000,0.088]	1/6362	-	-
	M.sinense	1	0.035[0.001,0.193]	1/2880	-	-
	M.bovis	1	0.035[0.001,0.193]	1/2878	-	-
	M.trivial	1	0.034[0.001,0.191]	1/2915	-	-
	M.europaeum	1	0.033[0.001,0.184]	1/3025	-	-
RGM	M.mageritense	2	0.043[-0.021,0.107]	7/3975	1	0
	M.gilvum	2	0.082[0.002,0.161]	5/4966	1	0
	M.aurum	2	0.017[0.000,0.034]	4/23063	1	0
	M.thermoresistibile	2	0.009[-0.003,0.021]	3/23851	1	0
	M.chubuense	2	0.004[-0.004,0.013]	3/23243	1	0
	M.moriokaense	2	0.040[-0.022,0.101]	2/3975	1	0
	M.rutilum	2	0.037[-0.027,0.101]	2/3436	1	0
	M.brisbanense	2	0.034[-0.013,0.081]	2/5905	0.44	0
	MABC	1	1.567[1.386,1.764]	268/17106	-	-
	M.bolletii	1	0.397[0.205,0.692]	12/3025	-	-
	M.vanbaalenii	1	0.069[0.008,0.251]	2/2880	-	-
	M.cosmeticum	1	0.211[0.026,0.758]	2/950	-	-
	M.conceptionense	1	0.004[-0.004,0.013]	2/2880	-	-
	M.farcinogenes	1	0.105[0.003,0.585]	1/950	-	-
	M.llatzerense	1	0.105[0.003,0.585]	1/950	-	-
	M.canariasense	1	0.034[-0.013,0.081]	1/950	-	-
	M.longobardum	1	0.105[0.003,0.585]	1/950	-	-
	M.eburneum	1	0.035[0.001,0.193]	1/2880	-	-
	M.bacteremicum	1	0.035[0.001,0.193]	1/2880	-	-
	M.frederiksbergense	1	0.035[0.001,0.193]	1/2880	-	-
	M.JDM601	1	0.051[0.001,0.285]	1/1953	-	-
	M.novocastrense	1	0.033[0.001,0.184]	1/3025	-	-
	M.iranicum	1	0.033[0.001,0.184]	1/3025	-	-
	M.agri	1	0.033[0.001,0.184]	1/3025	-	-
	M.komanii	1	0.033[0.001,0.184]	1/3025	-	-
