# Supplementary material for: Non-tuberculous mycobacterial infections in mainland China and Taiwan: a systematic review and meta-analysis of epidemiology, species distribution, and drug resistance (2013–2024)
Source: Front Public Health. 2025 Dec 5;13:1676715. doi: 10.3389/fpubh.2025.1676715 (PMC12714956; doi:10.3389/fpubh.2025.1676715)
Supplement: Supplementary file 2 [file Table_2.xlsx]

## Sheet: Sheet1
			TABLE S2 Non-mycobacteria pathogens identified from respitatory specimens in China,2023-2024
			Genus	Species	Total（%）
			Nocadia（n=55）	Nocadia farcinica	19(14.07)
				Nocardia thailandica	3(2.22)
				Nocardia vermiculate	1(0.74)
				Nocardia St. George’s Chapel	1(0.74)
				Nocardia nova	1(0.74)
				Strains of undetermined subtype	30(22.22)
			Gordonia（n=34）	Gordonia aichiensis	4(2.96)
				Gordonia otitidis	2(1.48)
				Gordonia jinghuaiqii	2(1.48)
				Gordonia bronchialis	1(0.74)
				Gordonia paraffinivorans	1(0.74)
				Gordonia hongkongensis	1(0.74)
				Strains of undetermined subtype	23(17.04)
			Tsukamurella（n=10）	Tsukamurella paurometabola	4(2.96)
				Strains of undetermined subtype	6(4.44)
			Corynebacterium（n=2）	Corynebacterium tuberculostearicum	1(0.74)
				Corynebacterium kroppenstedtii	1(0.74)
			Streptomyces（n=2）	Streptomyces griseus	1(0.74)
				Streptomyces tubbatahanensis	1(0.74)
			Actinomadura（n=1）	Actinomadura verrucosospora	1(0.74)
			Halomonas（n=1）		1(0.74)
			Others（n=30）		30(22.22)
			Total		135(100)
