# Supplementary material for: Non-tuberculous mycobacterial infections in mainland China and Taiwan: a systematic review and meta-analysis of epidemiology, species distribution, and drug resistance (2013–2024)
Source: Front Public Health. 2025 Dec 5;13:1676715. doi: 10.3389/fpubh.2025.1676715 (PMC12714956; doi:10.3389/fpubh.2025.1676715)
Supplement: Supplementary file 3 [file Table_3.xlsx]

## Sheet: Sheet1
	TABLE S3 Comorbidities in Patients with NTM Infections
	Comorbidities	87(2016，Wang)	100(2015，Bi)	499(2023，Hu)	587(2023，Wang)	24(2019，Xu)
	HIV	10		2	83
	Bronchiectasis		6	56		12
	Diabetes	4	2		29	3
	Emphysema	9	14
	Smoking addiction		23
	hypertension	4	8		9
	Chronic bronchitis		18			3
	COPD			21
	HBV	3			12
	Using hormones		8
	Tumor			6		1
	Indulging in drinking alcohol		6
	Syphilis				3
	Cirrhosis		3
	HEV				1
	Silicosis		1
	Note：The abbreviation of diseases were as follow: HIV:human immunodeficiency virus;COPD:chronic obstructive pulmonary disease;HBV:hepatitis B virus;HEV:hepatitis E virus.
