# Supplementary material for: Non-tuberculous mycobacterial infections in mainland China and Taiwan: a systematic review and meta-analysis of epidemiology, species distribution, and drug resistance (2013–2024)
Source: Front Public Health. 2025 Dec 5;13:1676715. doi: 10.3389/fpubh.2025.1676715 (PMC12714956; doi:10.3389/fpubh.2025.1676715)
Supplement: Supplementary file 4 [file Table_4.xlsx]

## Sheet: Sheet1
TABLE S4 NTM culture methods
Culture Medium	Publication numbers in the six time periods						Total
	2013-2014	2015-2016	2017-2018	2019-2020	2021-2022	2023-2024
L-J	2	5	6	2	6	6	27
PNB/TCH	1	4	5	3	5	5	23
BACTEC™ medium	1	5	4	2	4	8	24
MGIT	0	0	0	1	0	0	1
BD Bactec FX	0	0	0	0	0	1	1
SDA	0	0	0	0	0	1	1
7H9	0	1	1	2	0	0	4
7H10	0	0	0	0	1	0	1
7H11	0	1	1	1	1	0	4
