# Supplementary material for: Non-tuberculous mycobacterial infections in mainland China and Taiwan: a systematic review and meta-analysis of epidemiology, species distribution, and drug resistance (2013–2024)
Source: Front Public Health. 2025 Dec 5;13:1676715. doi: 10.3389/fpubh.2025.1676715 (PMC12714956; doi:10.3389/fpubh.2025.1676715)
Supplement: Supplementary file 5 [file Table_5.xlsx]

## Sheet: Sheet1
TABLE S5 NTM identification methods used in mainland China in six time periods
Identification methods		Publication numbers in the six periods						Total
		2013-2014	2015-2016	2017-2018	2019-2020	2021-2022	2023-2024
	targets
	16SrRNA		4	6	5	9	7	31
	16SrDNA		1				1	2
PCR-sequencing	hsp65	2	2	2	4	5	5	20
	rpoB	1	3	2	2	2	4	14
	ITS		2		1	3	3	9
	Rv0557		1					1
	inhA			1				1
	katG			1				1
	gyrB		1					1
PCR-RDBHA	rpoB		1					1
PCR-RFLP	Hsp65	1						1
	rpoB	1						1
	HAIN( CM/AS) Lifescience, Nehren, Germany		1	1				2
	Bioline TB Ag MPT64（Abbott Laboratories，USA）						2	2
Immune colloidal gold technique	Mycobacterium tuberculosis Antigen Test Kit（MPB64）(GENESIS,Hangzhou,China)	1			1	1	3	6
	MPB64-ICA					1		1
Immunochromatography technique	Genesis, Hangzhou, China				1	1		2
	MPT64		1			1		2
	Mycobacteria Identification Array Kit (CapitalBio, Beijing, China)		1	2	1	2	3	9
DNA Microarrays	Mycobacterium species Identification gene detection kit(CapitalBio, Chengdu, China)		1				1	2
PCR Fluorescence Probe Technique	Mycobacterium tuberculosis DNA Fluorescence Diagnostic Kit(CapitalBio, Chengdu, China)					1		1
	Fluorescent probe-based PCR method (DAAN GENE,Guangdong,China)						1	1
	Mycobacterium nucleic acid Test Kit((Capital Bio,Beijing,China))			1				1
Melting Curve Analysis	MeltPro® Mycobacteria Identification Kit（Zhishan,Xiamen,China）					1	1	2
Dot blot	Mycobacterium species Identification gene detection kit (Yaneng Biosciences,Shenzhen,China)				1			1
	BluePoint MycoID plus（Bio Concept Corporation, Taichung, Taiwan）		1					1
	MALDI_x0002_TOF MS ( Bruker ，USA)		1			1		2
	Whole genome sequencing(WGS)						1	1
	Microflex LT; Bruker Daltonics, Bremen, Germany						2	2
