# Supplementary material for: Non-tuberculous mycobacterial infections in mainland China and Taiwan: a systematic review and meta-analysis of epidemiology, species distribution, and drug resistance (2013–2024)
Source: Front Public Health. 2025 Dec 5;13:1676715. doi: 10.3389/fpubh.2025.1676715 (PMC12714956; doi:10.3389/fpubh.2025.1676715)
Supplement: Supplementary file 6 [file Table_6.xlsx]

## Sheet: 英文
					TABLE S6 Drug Susceptibility Test of NTM in mainland China
					Drug Susceptibility Testing						Total
						2015-2016	2017-2018	2019-2020	2021-2022	2023-2024
					Micro Broth Dilution Method				1	6	7
					Proportion Method	1	1		2		4
					MicroDST ™			1		2	3
					Alamar-Blue			1			1
					Absolute concentration		1				1
