# Supplementary material for: Non-tuberculous mycobacterial infections in mainland China and Taiwan: a systematic review and meta-analysis of epidemiology, species distribution, and drug resistance (2013–2024)
Source: Front Public Health. 2025 Dec 5;13:1676715. doi: 10.3389/fpubh.2025.1676715 (PMC12714956; doi:10.3389/fpubh.2025.1676715)
Supplement: Supplementary file 7 [file Table_7.xlsx]

## Sheet: Sheet1
TABLE S7 Summary of the drugs resistance rate（%） of the 28 NTM species
	M.intracellulare												M.abscessus														M.avium												M.kansasii
Drugs	Proportion Method				Micro Broth Dilution Method		MicroDST™			Absolute concentration	Alamar-Blue		Proportion Method			Micro Broth Dilution Method						MicroDST™		Absolute concentration	Alamar-Blue		Proportion Method				Micro Broth Dilution Method		MicroDST™			Absolute concentration	Alamar-Blue		Proportion Method				Micro Broth Dilution Method	MicroDST™			Absolute concentration	Alamar-Blue
INH	1	97.3	100	100			0.1304			0.9167			1	100	100							0.6296		1			1	100	100	100				0		0.25			1	100	100	100			0		0.75
STR	1	91.9	77.4	89.8						0.9722			1	94.7	100									1			1	93.1	85.7	50						0.75				100	90	100					0.62
EMB	1	54.1	84.5	73.5	0.5805		0.0145	0.37	0.188	0.7222	34.6		1	100	100			0				1	0.97	0.5	94.3		1	51.7	100	50	0.4		0.655	1	0.167	0.5	40		0.3125	66.7	50	0	0.6	0.167	1	0.118	0.625	16.7
PZA										1														1												0.75											0.5
RIP	0.85	97.3	98.8	93.9	0.9272			0.296	0.055	0.9444	84.6		0.9	94.7	100			0.0659					0.97	1	100		1	100	71.4	100	0.85		0.483		0	1	70			83.3	50	100	0.8727	0.5		0.059	0.875	66.7
PAS	1			85.7						0.777			1		100									0			1			100						0			1			80					0.25
CAP	1	83.8		91.8							38.4		1		100										85.7		1	79.3		100							40		0.4375	100		40						16.7
AMK	0.95	89.2			0.9559	0.022	0.0145	0.185	0		3.9		1			0.036	0.0135	0.8242	0.179	0		0.4444	0		2.9		1	93.1			0.95	0.077	0.069	0	0		20		0.375	50			0.8364	0	0	0		16.7
LVX	1									0.6667	92.3		1											0.5	91.4		1									0.75	80		0.0625								0.75	33.3
PTH				38.8						0.8056					33.3									1						50						0.5						0					0.625
OFX		97.3	92.9	89.8										89.5	100													93.1	100	100										83.3	30	100
CLA		40.5			0.9406	0	0.0435	0.222	0.05		3.9					0.125		0.8571		0.3		0.5185	0.03		5.7			51.7			0.95	0.231	0.172	0	0		20			50			0.9636	0	0	0		16.7
CLA（3D)																	0.1351
CLA(5D）																					0.182
CLA(14D)																	0.8514				0.5
RIB					0.977		0.0435	0.556	0.028		19.2							0.4066				0.4074	0.606		88.6						0.95		0.655	0	0		30						1	0.333	0	0		33.3
LZD					0.3487	0.578	0.8841	0.407	0.099		61.5					0.036	0.3919	0.6044	0.214	0.4	0.25	0.4044	0		14.3						0.1	0.692	0.379	0.6667	0.5		50						0.9455	0	0.2			33.3
MOX					0.9387	0.622	0.1884	0.074	0.017		30.8					0.464	0.9595	0.3407	0.5	1	0.864	0.4815	0.303		48.6						0.9	0.308	0.31	0.3333	0		30						0.9091	0	0	0		16.7
AZM					0.1456		0.913		0.199		42.3							0.3956	0.5			0.6667	0.242		14.3						0.05			1	0.667		70						0.3636		0.4	0.118		50
FOX					0.6628		0.9275	0.63	0.127							0.035	0.0676	0.9121		0.3	0.318	0.7407	0								0.75		0.655	1	0								0	1	1	1
IPM					0.0268		1	0.963			96.2					0.679	0.7568	0.033		0.7	0.704	1			71.4						0.05		1	1			80						0.0727	1	1			83.3
TOB					0.431			0.296	0.077		38.5					0.464	0.7703	0.1209		0.71	0.659	0.7407	0.576		60						0.4		0.241	0	0		40						0.0182	0.667	1	0.941		66.7
SMX					0.0326		0.9855	0.926	0.95		65.4						0.973	0.022			0.887	0.8519	0.939		37.1						0.05		0.931	1	1		50						0.0545	0.667	0.4	1		16.7
MIN					0.0077		0.7826	0.926	0.972		88.5							0.0659				0.8148	0.909		85.7						0.05		0.966	1	1		70						0.0182	0.333	0.8	0.941		50
CIP																0.643	0.9189			1	0.886
DOXC					0.0115			0.926	0.945							0.857	0.973	0.022	1	1	0.841	0.8519	0.939								0.05		1	0.6667	1								0.0364	1	0.8	0.941
GAT					0.2069				0.525		65.4							0.0769				0.7778	0.909		42.9						0.55			0.6667	0		40						0.6545		0.2	0.118		16.7
AMX																	1
CFM											30.8														28.6												40											33.3
KAN		62.2	66.7	79.6						0.5833				78.9	100									0				65.5	42.9	50						0.25				16.7	90	0					0.125
TGC											96.2						0								20												90											83.3
SXT																					0.795
Sulfamethoxazole Co.											65.4					0.714									37.1												50											16.7
Bactrim																				100.00%%
Paper	Yang，2022	Wang，2016	Wu，2017	Zhao，2021	Lin，2024	Lin，2024	Bao，2020	Wang，2023	Mei，2023	Cai，2018	Liu，2019		Yang，2022	Wu，2017	Zhao，2021	Chen，2021	Wang，2023	Lin，2024	Xv，2024	Lin，2024	Liu，20242	Bao，2020	Mei，2023	Cai，2018	Liu，2019		Yang，2022	Wang，2016	Wu，2017	Zhao，2021	Lin，2024	Lin，2024	Wang，2023	Bao，2020	Mei，2023	Cai，2018	Liu，2019		Yang，2022	Wang，2016	Wu，2017	Zhao，2021	Lin，2024	Wang，2023	Bao，2020	Mei，2023	Cai，2018	Liu，2019
Note：The abbreviation of drugs were as follow: INH:isoniazid;STR:streptomycin;EMB:ethambutol;PZA:pyrazinamide;RIF:rifampin;PAS:p-aminosalicylic acid;CAP:capreomycin;AMK:amikacin;LVX:levofloxacin;PTH:prothionamide;OFX:ofloxacin;CLA:clarithromycin;RIB:rifabutin;LZD:linezolid;MOX:moxifloxacin;AZM:azithromycin;FOX:cefoxitin;IPM:imipenem;TOB:tobramycin;SMX:sulfamethoxazole;MIN:minocycline;CIP:ciproflo…
[truncated: 41 more columns]
