# Supplementary material for: Non-tuberculous mycobacterial infections in mainland China and Taiwan: a systematic review and meta-analysis of epidemiology, species distribution, and drug resistance (2013–2024)
Source: Front Public Health. 2025 Dec 5;13:1676715. doi: 10.3389/fpubh.2025.1676715 (PMC12714956; doi:10.3389/fpubh.2025.1676715)
Supplement: Supplementary file 8 [file Table_8.xlsx]

## Sheet: Sheet2
TABLE S8 Risk of Bias Assessment for Included Studies Using the Joanna Briggs Institute Critical Appraisal Checklist for Prevalence Studies.
Region	Province	Paper	DOI	Item1 (Sample Frame)	Item2 (Sampling)	Item3 (Sample Size)	Item4 (Description)	Item5 (Data Coverage)	Item6 (Identification)	Item7 (Measurement)	Item8 (Stats)	Item9 (Response Rate)	Total Score	Risk Category
Central	Anhui	Anhui2024Lin	10.62347/MAJY5046	Yes	NA	Yes	Yes	Yes	Yes	Yes	Yes	Yes	8/9	Low
Central	Anhui	Anhui2023Mei	10.26921/d.cnki.ganyu.2023.001859	Yes	Yes	Yes	Yes	Yes	Yes	Yes	Yes	Yes	9/9	Low
Central	Anhui	Anhui2020Bao	https://kns.cnki.net/kcms2/article/abstract?v=-PyPURV5YK2a59_8EtOWMEnyfbqGrNnGtJ2qi0HhqHGdsc_UtYYxkxoUkP7bX7PGx_ksTYGUV5fo6u_NZPvdPF57zExoRknWU6fvc4BhmR2L0JsESImJ1V5OZ814Je49ioE_J09GLgPYEBIrsib9N1Y41b6PUf-j_UHMYwKkK8m-a0nIXYlnLg==&uniplatform=NZKPT&language=CHS	Yes	Yes	Yes	Yes	Yes	Yes	Yes	Yes	Yes	9/9	Low
Central	Henan	Henan2021Zhao	10.3969/j.issn.1002-2694.2021.00.006	Yes	NA	Yes	Yes	Yes	Yes	Yes	Yes	Yes	8/9	Low
Central	Hubei	Hubei2023Hu	10.12138/j.issn.1671-9638.20234121	Yes	Yes	Yes	Yes	Yes	Yes	Yes	Yes	Yes	9/9	Low
Central	Hunan	Hunan2021Chen	10.12138/j.issn.1671-9638.20216570	Yes	Yes	Yes	NA	Yes	Yes	Yes	Unclear	Yes	7.5/9	Low
Central	Hunan	Hunan2019Chen	10.3969/j.issn.1000-6621.2019.02.017	Yes	NA	Yes	Yes	Yes	Yes	Yes	Yes	Yes	8/9	Low
Central	Jiangxi	Jiangxi2016Xin	10.3969/j.issn.1674-1129.2016.04.009	Yes	NA	Yes	Yes	Yes	Yes	Yes	Unclear	Yes	7.5/9	Low
Central	Shanxi	Shanxi2015Zhou	10.3969/j.issn.1002-2694.2015.12.023	Yes	NA	Yes	NA	Yes	Yes	Yes	Unclear	Yes	6.5/9	Low
North-east	Beijing	Beijing2022Chen	10.2147/IDR.S368671	Yes	NA	Yes	NA	Yes	Yes	Yes	Yes	Yes	7/9	Low
North-east	Beijing	Beijing2022Yang	10.3969/j.issn.1009-6663.2022.08.004	Yes	Yes	Yes	Yes	Yes	Yes	Yes	Yes	Yes	9/9	Low
North-east	Beijing	Beijing2017Zhang	10.3760/cma.j.issn.10010939.2017.03.013	Yes	NA	Yes	Yes	Yes	Yes	Yes	Yes	Yes	8/9	Low
North-east	Beijing	Beijing2016Yang	10.13602/j.cnki.jcls.2016.12.06	Yes	Yes	Yes	NA	Yes	Yes	Yes	Yes	Yes	8/9	Low
North-east	Jilin	Jilin2018Xu	10.19368j.cnki.2096-1782.2018.15.004	Yes	Yes	Yes	NA	Yes	Yes	Yes	Yes	Yes	8/9	Low
North-west	Gansu	Gansu2018Cai	10.3784/j.issn.1003-9961.2018.06.016	Yes	Yes	Yes	NA	Yes	Yes	Yes	Unclear	Yes	7.5/9	Low
North-west	Gansu	Gansu2017Zhang	10.3969/j.issn.1002-2694.2017.02.015	Yes	NA	Yes	NA	Yes	Yes	Yes	Yes	Yes	7/9	Low
South-east	Fujian	Fujian2023Huang	10.13381/j.cnki.cjm.202311015	Yes	Yes	Yes	NA	Yes	Yes	Yes	Yes	Yes	8/9	Low
South-east	Fujian	Fujian2014Huang	10.3969/cz.j.issn.1002-2694.2014.12.012	Yes	Yes	Yes	NA	Yes	Yes	Yes	Unclear	Yes	7.5/9	Low
South-east	Fujian	Fujian2024Lu	https://kns.cnki.net/kcms2/article/abstract?v=-PyPURV5YK2TodeTS2BF9VCdPPUbLQPB11Kdc9LNfo-hSvw0lSwvUf7nChQKxFTcafBkrfgmReMsT7Lwc8VKeBQ6g-WZ3U7Sas1WWyZL6xUtXS3gwRpbGzrk7v0l2hCSrvUj9VTVnbv7v29V1aYylbGjMkKuubGrvQ73jWhGU5_cD0jl6nTe6g&uniplatform=NZKPT&language=CHS&captchaId=17b8a969-f748-431d-ab71-4a422117fdbf	Yes	NA	Yes	Yes	Yes	Yes	Yes	Yes	Yes	8/9	Low
South-east	Guangdong	Guangdong2024Liu	10.2147/IDR.S465468	Yes	NA	Yes	Yes	Yes	Yes	Yes	Yes	Yes	8/9	Low
South-east	Guangdong	Guangdong2022Chen	10.3969/j.issn.1006-5725.2022.17.014	Yes	Yes	Yes	Yes	Yes	Yes	Yes	Yes	Yes	9/9	Low
South-east	Guangdong	Guangdong2019Liu	10.26914/c.cnkihy.2019.061366.	Yes	Yes	Yes	NA	Yes	Yes	Yes	Yes	Yes	8/9	Low
South-east	Hainan	Hainan2023Wang	10.2147/IDR.S396050	Yes	NA	Yes	Yes	Yes	Yes	Yes	Yes	Yes	8/9	Low
South-east	Hainan	Hainan2024Xu	10.1101/2024.06.09.596927	Yes	Yes	Yes	NA	Yes	Yes	Yes	Yes	Yes	8/9	Low
South-east	Jiangsu	Jiangsu2015Shao	10.1371/journal.pntd.0003623	Yes	Yes	Yes	NA	Yes	Yes	Yes	NA	Yes	7/9	Low
South-east	Shandong	Shandong2022He	10.2147/IDR.S363765	Yes	Yes	Yes	Yes	Yes	Yes	Yes	Yes	Yes	9/9	Low
South-east	Shanghai	Shanghai2023Yu	10.3389/fcimb.2023.1183078	Yes	NA	Yes	Yes	Yes	Yes	Yes	Yes	Yes	8/9	Low
South-east	Shanghai	Shanghai2017Shen	10.3760/cma.j.issn.1000-6680.2017.10.002	Yes	NA	Yes	NA	Yes	Yes	Yes	Unclear	Yes	6.5/9	Low
South-east	Shanghai	Shanghai2024Zhang	10.1016/j.ijid.2024.107001	Yes	Yes	Yes	Yes	Yes	Yes	Yes	Yes	Yes	9/9	Low
South-east	Shanghai	Shanghai2022Luo	10.1128/spectrum.02018-22	Yes	Yes	Yes	NA	Yes	Yes	Yes	Yes	Yes	8/9	Low
South-east	Zhejiang	Zhejiang2024Lin	10.12056/j.issn.1006-2785.2024.46.3.2023-1768	Yes	Yes	Yes	Yes	Yes	Yes	Yes	Yes	Yes	9/9	Low
South-east	Zhejiang	Zhejiang2023Chen	https://kns.cnki.net/kcms2/article/abstract?v=-PyPURV5YK2ns-vVWmW2WwXhmxoxQTdBxmPTPioVXfH0N4A3z0etwLh22nxaTRc7TFK3nk__hcyUL5fD1DHOqhtdQ2lmjrowoPwDaMocN9HF2Dm8b9z935wvUi-NGj8IliR37_zgC1J7gUaEiuc3BGZMqdto9fk_1KLTH2NpJ3ClORd3bFr2Bg==&uniplatform=NZKPT&language=CHS	Yes	Yes	Yes	Yes	Yes	Yes	Yes	Yes	Yes	9/9	Low
South-east	Zhejiang	Zhejiang2019Fang	10.1016/j.ijid.2019.01.036	Yes	Yes	Yes	Yes	Yes	Yes	Yes	Yes	Yes	9/9	Low
South-east	Zhejiang	Zhejiang2019Xu	10.1017/S0950268819001626	Yes	NA	Yes	Yes	Yes	Yes	Yes	Yes	Yes	8/9	Low
South-east	Zhejiang	Zhejiang2017He	10.3760/cma.j.issn.1674-2397.2017.04.004	Yes	Yes	Yes	Yes	Yes	Yes	Yes	Yes	Yes	9/9	Low
South-east	Zhejiang	Zhejiang2014Ping	10.19813/j.cnki.weishengyanjiu.2014.05.031	Yes	NA	Yes	NA	Yes	Yes	Yes	Unclear	Yes	6.5/9	Low
South-east	Zhejiang	Zhejiang2017Wu	10.3969/j.issn.1002-2694.2017.10.006	Yes	Yes	Yes	Yes	Yes	Yes	Yes	Yes	Yes	9/9	Low
South-east	Zhejiang	Zhejiang2021Zhu	10.19485/j.cnki.issn2096-5087.2021.01.002	Yes	Yes	Yes	Yes	Yes	Yes	Yes	Yes	Yes	9/9	Low
South-east	Zhejiang	Zhejiang2015Bi	https://kns.cnki.net/kcms2/article/abstract?v=uFh1Y7sXU0KP6eaT7LFWHjE_bbq8XoNhNNtZTPD2-KV1PDn0tvnE_vRD_9iOia5qe766IhK9PxszsHK-tibG5OjIPY0pSou-jAtBVvZbwtXbvIvCuPVUa4BgTDaQbTkT12UZLTf1nLDCBxpjS5L5POL9YbhE2C8rsp65AhJxPMEHvD_2pQ1y9SPzCEoNdBSD&uniplatform=NZKPT&language=CHS	Yes	Yes	Yes	Yes	Yes	Yes	Yes	Yes	Yes	9/9	Low
South-east	Zhejiang	Zhejiang2022Zhu	10.1016/j.bjid.2022.102346	Yes	NA	Yes	NA	Yes	Yes	Yes	Yes	Yes	7/9	Low
South-west	Sichuan	Sichuan2023Wang	10.3389/fcimb.2023.1282902	Yes	Yes	Yes	Yes	Yes	Yes	Yes	Yes	Yes	9/9	Low
South-west	Sichuan	Sichuan2016Wang	10.3760/cma.j.issn.1000-6680.2016.09.002	Yes	NA	Yes	Yes	Yes	Yes	Yes	Yes	Yes	8/9	Low
Taiwan	Taiwan	Taiwan2015Chien	10.1371/journal.pone.0125016	Yes	Yes	Yes	Unclear	Yes	Yes	Yes	Yes	Yes	8.5/9	Low
